# Supplementary material for: An Inverse Scaling Relationship between Stomatal Density and Mean Nearest Neighbor Distance: Evidence from a Photinia Hybrid and One of Its Parents
Source: Plants (Basel). 2023 Oct 27;12(21):3701. doi: 10.3390/plants12213701 (PMC10650524; doi:10.3390/plants12213701)
Supplement: Supplementary file 1 [file plants-12-03701-s001.zip]

Archive with 1 entries (1 files):
- plants-2690067-supplementary.xlsx
