# Supplementary material for: An Inverse Scaling Relationship between Stomatal Density and Mean Nearest Neighbor Distance: Evidence from a Photinia Hybrid and One of Its Parents
Source: Plants (Basel). 2023 Oct 27;12(21):3701. doi: 10.3390/plants12213701 (PMC10650524; doi:10.3390/plants12213701)
Supplement: Supplementary file 1 [file plants-12-03701-s001.zip › plants-2690067-supplementary.xlsx]

## Sheet: Table S1
Table S1. The raw data of stomatal density and mean nearest neighbor distance for the two Photinia species
Code	nij	MeanNND	VarNND	Density	SAI
1-10-1-1	362	37.2499	81.4368	335.185	1.36395
1-10-1-2	289	40.3299	103.28	267.593	1.31945
1-10-2-1	351	39.0624	71.7198	325	1.40841
1-10-2-2	308	40.4593	91.155	285.185	1.36651
1-10-3-1	344	38.6332	94.9723	318.519	1.37898
1-10-3-2	322	39.5844	100.215	298.148	1.36701
1-11-1-1	365	35.8976	56.5593	337.963	1.31987
1-11-1-2	331	38.7761	105.633	306.481	1.35768
1-11-2-1	385	37.5483	78.7681	356.481	1.41788
1-11-2-2	313	39.6026	91.6995	289.815	1.34839
1-11-3-1	357	38.9319	70.855	330.556	1.41566
1-11-3-2	320	39.7445	97.7204	296.296	1.36827
1-12-1-1	353	37.4434	87.5695	326.852	1.35388
1-12-1-2	361	38.6758	73.887	334.259	1.4142
1-12-2-1	385	36.0412	62.2634	356.481	1.36097
1-12-2-2	337	40.1984	98.3617	312.037	1.42018
1-12-3-1	368	37.4921	70.5156	340.741	1.38414
1-12-3-2	370	37.806	81.2663	342.593	1.39952
1-13-1-1	336	37.7093	103.972	311.111	1.33026
1-13-1-2	278	41.0013	103.038	257.407	1.31564
1-13-2-1	342	38.6012	87.277	316.667	1.37383
1-13-2-2	310	38.3432	88.5532	287.037	1.29923
1-13-3-1	327	38.8665	78.8871	302.778	1.35259
1-13-3-2	226	41.2003	104.369	209.259	1.19199
1-14-1-1	376	37.4656	63.0953	348.148	1.39812
1-14-1-2	303	38.6175	74.1571	280.556	1.29367
1-14-2-1	374	36.7748	71.0003	346.296	1.36869
1-14-2-2	292	40.6493	146.53	270.37	1.33679
1-14-3-1	394	36.7424	66.5078	364.815	1.40357
1-14-3-2	354	37.8939	84.8741	327.778	1.37211
1-15-1-1	365	39.3483	63.4796	337.963	1.44674
1-15-1-2	278	42.066	118.605	257.407	1.34981
1-15-2-1	337	40.3406	73.6875	312.037	1.4252
1-15-2-2	293	42.2905	151.121	271.296	1.39314
1-15-3-1	318	40.0961	95.8041	294.444	1.37605
1-15-3-2	307	41.5237	79.5962	284.259	1.40018
1-18-1-1	296	40.4461	102.04	274.074	1.33919
1-18-1-2	228	46.0116	165.885	211.111	1.33707
1-18-2-1	305	40.9721	117.414	282.407	1.37707
1-18-2-2	267	41.3711	125.526	247.222	1.30098
1-18-3-1	301	40.0999	89.9319	278.704	1.33889
1-18-3-2	293	42.0873	113.606	271.296	1.38644
1-21-1-1	318	39.4936	78.4876	294.444	1.35537
1-21-1-2	291	42.2614	114.141	269.444	1.38742
1-21-2-1	290	41.0092	82.9509	268.519	1.344
1-21-2-2	290	42.4418	83.8523	268.519	1.39095
1-21-3-1	249	43.6515	122.428	230.556	1.32561
1-21-3-2	248	44.907	143.101	229.63	1.361
1-23-1-1	352	38.1668	81.4697	325.926	1.37808
1-23-1-2	256	41.482	115.701	237.037	1.27731
1-23-2-1	327	38.343	107.357	302.778	1.33437
1-23-2-2	300	41.1001	96.257	277.778	1.37
1-23-3-1	362	36.8041	77.822	335.185	1.34763
1-23-3-2	264	43.5313	114.316	244.444	1.3612
1-27-1-1	347	39.1343	67.2216	321.296	1.40294
1-27-1-2	311	41.0463	77.777	287.963	1.39307
1-27-2-1	316	40.5111	73.1469	292.593	1.38591
1-27-2-2	307	42.4746	95.9944	284.259	1.43224
1-27-3-1	305	40.9739	91.1649	282.407	1.37713
1-27-3-2	294	41.0477	107.72	272.222	1.3545
1-29-1-1	402	35.8933	67.5268	372.222	1.38498
1-29-1-2	369	39.144	89.3777	341.667	1.44709
1-29-2-1	362	38.3793	87.2423	335.185	1.4053
1-29-2-2	331	39.6567	106.611	306.481	1.38851
1-29-3-1	331	39.3727	86.4475	306.481	1.37857
1-29-3-2	312	41.3695	104.246	288.889	1.40629
1-3-1-1	413	35.877	65.7322	382.407	1.40317
1-3-1-2	336	37.7657	104.555	311.111	1.33225
1-3-2-1	421	34.8846	69.7636	389.815	1.3775
1-3-2-2	402	35.6882	65.615	372.222	1.37707
1-3-3-1	437	34.7955	65.4559	404.63	1.39985
1-3-3-2	369	36.3729	92.7863	341.667	1.34465
1-4-1-1	429	34.8803	65.8609	397.222	1.39036
1-4-1-2	386	36.9708	68.4415	357.407	1.39788
1-4-2-1	407	35.0289	67.1066	376.852	1.36001
1-4-2-2	321	39.5688	106.258	297.222	1.36434
1-4-3-1	415	35.3619	73.2762	384.259	1.38637
1-4-3-2	324	36.4503	74.0621	300	1.26267
1-6-1-1	358	36.8046	94.1697	331.481	1.34018
1-6-1-2	343	37.8646	95.098	317.593	1.34958
1-6-2-1	388	36.703	73.6776	359.259	1.39135
1-6-2-2	331	38.0248	72.2282	306.481	1.33137
1-6-3-1	319	37.3074	80.4782	295.37	1.28235
1-6-3-2	335	38.9569	107.603	310.185	1.37222
1-8-1-1	346	39.5878	76.7785	320.37	1.41716
1-8-1-2	284	41.7256	111.506	262.963	1.35326
1-8-2-1	311	39.9457	92.1694	287.963	1.35572
1-8-2-2	313	41.8292	92.4484	289.815	1.4242
1-8-3-1	333	39.8269	80.9216	308.333	1.39868
1-8-3-2	300	43.3361	115.562	277.778	1.44454
1-9-1-1	378	36.4528	63.4059	350	1.36394
1-9-1-2	334	40.194	89.4227	309.259	1.41369
1-9-2-1	396	36.8429	75.7174	366.667	1.41098
1-9-2-2	321	41.8777	100.41	297.222	1.44396
1-9-3-1	355	37.4199	89.4405	328.704	1.35686
1-9-3-2	347	38.6792	112.77	321.296	1.38663
2-11-1-1	213	52.5283	176.527	197.222	1.47537
2-11-1-2	169	54.3241	243.51	156.481	1.35911
2-11-2-1	214	50.1238	128.929	198.148	1.41114
2-11-2-2	180	54.0043	152.445	166.667	1.39439
2-11-3-1	197	53.7008	192.925	182.407	1.45055
2-11-3-2	155	57.2014	305.52	143.519	1.37054
2-11-4-1	205	50.5471	192.093	189.815	1.39281
2-11-4-2	174	58.0556	216.379	161.111	1.4738
2-13-1-1	247	48.322	122.008	228.704	1.46154
2-13-1-2	246	47.3838	142.497	227.778	1.43026
2-13-2-1	228	50.3205	128.808	211.111	1.46228
2-13-2-2	233	48.8997	107.076	215.741	1.43649
2-13-3-1	223	48.8335	144.347	206.481	1.40342
2-13-3-2 d	228	50.3835	133.935	211.111	1.46411
2-13-4-1	219	49.7905	145.361	202.778	1.41803
2-13-4-2	210	51.8781	138.809	194.444	1.44681
2-14-1-1	232	49.5204	154.376	214.815	1.4516
2-14-1-2	181	55.502	215.583	167.593	1.43703
2-14-2-1	210	52.0436	176.447	194.444	1.45143
2-14-2-2	205	50.6795	150.267	189.815	1.39646
2-14-3-1	216	49.9059	131.626	200	1.41155
2-14-3-2	198	53.6478	181.027	183.333	1.45279
2-14-4-1	211	53.0769	164.024	195.37	1.48377
2-14-4-2	218	51.8672	155.823	201.852	1.4738
2-15-1-1	215	51.26	166.251	199.074	1.44649
2-15-1-2	193	55.2918	235.87	178.704	1.47828
2-15-2-1	200	53.4029	215.341	185.185	1.45344
2-15-2-2	183	54.7397	207.959	169.444	1.4251
2-15-3-1	179	55.1128	276.451	165.741	1.41905
2-15-3-2	181	55.2062	237.164	167.593	1.42937
2-15-4-1	189	53.6261	173.77	175	1.41881
2-15-4-2	179	56.5275	217.702	165.741	1.45548
2-19-1-1	233	50.0476	112.275	215.741	1.47021
2-19-1-2	194	53.8883	161.218	179.63	1.44449
2-19-2-1	216	50.9825	120.484	200	1.442
2-19-2-2	207	51.8333	141.826	191.667	1.4352
2-19-3-1	222	50.858	166.782	205.556	1.45832
2-19-3-2	208	53.1144	140.108	192.593	1.47422
2-19-4-1	199	54.8864	153.469	184.259	1.49008
2-19-4-2	204	51.6018	124.088	188.889	1.4184
2-20-1-1	245	47.691	187.661	226.852	1.43661
2-20-1-2	205	51.7388	128.71	189.815	1.42565
2-20-2-1	230	50.151	141.791	212.963	1.46373
2-20-2-2	214	51.8221	199.454	198.148	1.45895
2-20-3-1	226	49.0868	151.639	209.259	1.42016
2-20-3-2	224	50.1747	177.64	207.407	1.4452
2-20-4-1	230	50.5713	129.382	212.963	1.476
2-20-4-2	228	49.8972	217.503	211.111	1.44998
2-21-1-1	281	45.6679	113.94	260.185	1.47327
2-21-1-2	244	48.9639	155.592	225.926	1.47194
2-21-2-1	248	47.3201	103.039	229.63	1.43413
2-21-2-2	234	50.9132	135.199	216.667	1.49884
2-21-3-1	254	46.8445	132.812	235.185	1.43679
2-21-3-2	226	51.1918	151.19	209.259	1.48106
2-21-4-1	217	52.288	107.555	200.926	1.48235
2-21-4-2	205	52.1616	160.722	189.815	1.4373
2-23-1-1	236	49.4999	139.66	218.519	1.46345
2-23-1-2	206	50.758	178.416	190.741	1.40203
2-23-2-1	250	48.0132	176.262	231.481	1.461
2-23-2-2	218	51.9657	151.346	201.852	1.4766
2-23-3-1	244	48.4072	166.574	225.926	1.4552
2-23-3-2	216	51.3527	178.736	200	1.45247
2-23-4-1	251	47.1349	139.461	232.407	1.43713
2-23-4-2	215	50.0804	202.573	199.074	1.41321
2-24-1-1	192	54.2423	196.894	177.778	1.44646
2-24-1-2	174	53.7502	204.152	161.111	1.3645
2-24-2-1	204	52.9138	113.007	188.889	1.45446
2-24-2-2	168	55.8833	209.318	155.556	1.39397
2-24-3-1	164	58.9541	262.406	151.852	1.45296
2-24-3-2	176	54.7616	180.457	162.963	1.39814
2-24-4-1	226	51.0136	125.417	209.259	1.4759
2-24-4-2	158	59.1498	287.753	146.296	1.43087
2-25-1-1	246	47.9199	178.165	227.778	1.44644
2-25-1-2	224	51.1146	125.442	207.407	1.47227
2-25-2-1	236	48.0381	149.993	218.519	1.42023
2-25-2-2	207	51.5839	151.563	191.667	1.42829
2-25-3-1	258	46.8743	121.98	238.889	1.44898
2-25-3-2	207	52.7998	191.116	191.667	1.46196
2-25-4-1	215	51.3877	136.428	199.074	1.4501
2-25-4-2	202	54.8573	150.404	187.037	1.50047
2-26-1-1	209	48.9243	172.272	193.519	1.36118
2-26-1-2	176	54.6364	260.984	162.963	1.39494
2-26-2-1	208	52.859	179.64	192.593	1.46713
2-26-2-2	198	52.9152	152.392	183.333	1.43295
2-26-3-1	189	54.9349	164.962	175	1.45344
2-26-3-2	193	54.2954	192.444	178.704	1.45164
2-26-4-1	192	52.6244	161.822	177.778	1.40332
2-26-4-2	186	52.4854	194.573	172.222	1.37757
2-29-1-1	208	50.062	160.01	192.593	1.3895
2-29-1-2	177	54.1295	188.271	163.889	1.38592
2-29-2-1	206	51.4724	172.492	190.741	1.42176
2-29-2-2	178	55.0234	209.919	164.815	1.41278
2-29-3-1	205	51.8575	159.38	189.815	1.42892
2-29-3-2	172	55.0005	305.207	159.259	1.38819
2-29-4-1	179	54.3873	215.202	165.741	1.40037
2-29-4-2	180	56.604	252.522	166.667	1.46151
2-3-1-1	209	54.1164	160.587	193.519	1.50564
2-3-1-2	182	55.265	178.03	168.519	1.43484
2-3-2-1	232	50.5892	113.611	214.815	1.48293
2-3-2-2	199	53.7969	144.022	184.259	1.4605
2-3-3-1	222	50.5871	187.684	205.556	1.45056
2-3-3-2	201	53.3123	162.811	186.111	1.4546
2-3-4-1	210	51.5475	146.756	194.444	1.43759
2-3-4-2	193	54.8947	152.773	178.704	1.46767
2-36-1-1	217	52.3733	167.304	200.926	1.48476
2-36-1-2	183	53.5624	177.254	169.444	1.39445
2-36-2-1	225	51.8689	145.346	208.333	1.49733
2-36-2-2	184	55.3437	188.311	170.37	1.44476
2-36-3-1	206	52.7602	245.234	190.741	1.45733
2-36-3-2	164	56.4573	215.614	151.852	1.39143
2-36-4-1	189	52.4087	199.028	175	1.3866
2-36-4-2	164	57.0514	241.604	151.852	1.40607
2-4-1-1	285	44.0966	103.9	263.889	1.43267
2-4-1-2	224	50.6136	137.882	207.407	1.45784
2-4-2-1	249	47.6585	139.513	230.556	1.4473
2-4-2-2	232	50.1028	121.425	214.815	1.46867
2-4-3-1	237	50.1009	145.463	219.444	1.48435
2-4-3-2	223	47.4719	112.037	206.481	1.36429
2-4-4-1	240	48.5094	89.5941	222.222	1.44627
2-4-4-2	230	49.7762	179.428	212.963	1.45279
2-9-1-1	244	48.5782	121.909	225.926	1.46034
2-9-1-2	205	53.4381	184.371	189.815	1.47247
2-9-2-1	233	50.2514	144.69	215.741	1.4762
2-9-2-2	200	53.3914	148.021	185.185	1.45313
2-9-3-1	238	49.5026	119.632	220.37	1.46972
2-9-3-2	193	51.3666	167.95	178.704	1.37334
2-9-4-1	220	50.7799	198.296	203.704	1.44951
2-9-4-2	198	50.8335	184.94	183.333	1.37658

## Sheet: Read Me
Code:
The number before the first hyphen represents the species code. '1' represents Photinia × fraseri ‘Red Robin’, and '2' represents Photinia serratifolia (Desfontaines) Kalkman.
The number before the second hyphen represents the leaf code.
The number before the third hyphen represents the layer code. There are three layers for the first species, and four layers for the second species.
The number after the third hyphen represents the position code. '1' represents the lamina section close to the midrib, and '2' represents the lamina section close to the right leaf margin.
nij: the number of stomata in a field of view of 1.2 mm × 0.9 mm.
MeanNND: the mean nearest neighbor distance in µm for the stomata in a field of view of 1.2 mm × 0.9 mm.
VarNND: the variance of the nearest neighbor distances in µm2 for the stomata in a field of view of 1.2 mm × 0.9 mm.
Density: the stomatal density in mm-2 for a field of view of 1.2 mm × 0.9 mm.
SAI: the stomatal aggregation index for a field of view of 1.2 mm × 0.9 mm.
